# Supplementary material for: A multisession evaluation of an adaptive competitive arm rehabilitation game
Source: J Neuroeng Rehabil. 2017 Dec 6;14:128. doi: 10.1186/s12984-017-0336-9 (PMC5718145; doi:10.1186/s12984-017-0336-9)
Supplement: Supplementary file 2 — Raw data from study. Includes anonymized questionnaire results, gameplay duration and exercise intensity for each participant and session. (XLSX 35 kb) [file 12984_2017_336_MOESM2_ESM.xlsx]

## Sheet: Questionnaires
	Participant info					Pre-game questionnaire			Personality questionnaire - raw answers										Personality questionnaire - variables					Session 1									Session 2									Session 3
ID	Impaired Limb	Type Injury	MMSE	B&B impaired	B&B unimpaired	GameFrequency	GameDiffPreference	Competitiveness	Q1	Q2	Q3	Q4	Q5	Q6	Q7	Q8	Q9	Q10	Extraversion	Agreeableness	Conscientiousness	EmStab	Openness	IMI Q1	IMI Q2	IMI Q3	IMI Q4	IMI Q5	IMI Q6	IMI Q7	IMI Q8	LevlInteract	IMI Q1	IMI Q2	IMI Q3	IMI Q4	IMI Q5	IMI Q6	IMI Q7	IMI Q8	LevlInteract	IMI Q1	IMI Q2	IMI Q3	IMI Q4	IMI Q5	IMI Q6	IMI Q7	IMI Q8
PARTICIPANTS - HOME GROUP
H01	R	IschemicStroke	N/A	45	N/A	3	4	7	5	2	5	6	7	1	7	1	4	1	12	13	12	6	14	7	5	5	6	2	6	7	2	2	7	5	6	6	2	6	6	2	2	7	6	6	7	3	6	7	2
H02	R	HemorrStroke	N/A	41	N/A	1	4	6	6	1	7	2	7	2	6	2	5	1	12	13	13	11	14	4	4	5	5	4	5	6	4	1	5	6	5	6	5	6	6	5	1	6	6	7	7	6	6	7	2
H03	R	IschemicStroke	N/A	23	N/A	4	4	2	6	5	6	5	7	1	5	6	4	5	13	8	8	7	10	7	3	6	7	7	1	5	6	1	7	2	6	7	6	2	5	3	1	6	2	5	7	7	2	5	4
H04	R	CerebralPalsy	N/A	41	N/A	4	5	5	5	2	4	5	5	6	6	5	4	2	7	12	7	7	11	5	5	5	6	5	6	7	1	2	5	5	6	7	5	6	6	1	2	5	6	6	7	6	6	6	1
H05	L	IschemicStroke	N/A	8	N/A	1	N/A	N/A	5	2	7	1	5	4	3	1	6	3	9	9	14	13	10	5	2	4	6	4	2	4	4	1	6	3	5	6	3	3	4	3	1	5	4	4	6	3	3	4	3
H06	R	CerebralPalsy	N/A	26	N/A	4	4	6	7	4	5	3	5	1	4	5	7	1	14	8	8	12	12	7	4	6	7	3	4	6	3	3	7	5	5	6	3	4	4	2	3	6	6	4	6	2	5	4	3
H07	R	IschemicStroke	N/A	0	N/A	1	N/A	2	7	1	6	2	6	2	6	2	6	2	13	13	12	12	12	6	2	7	6	1	2	3	1	2	4	2	4	5	1	2	3	1	3	4	2	5	6	1	2	3	1
H08	R	HemorrStroke	N/A	0	N/A	2	5	3	5	2	6	2	5	6	6	2	6	4	7	12	12	12	9	6	5	5	6	6	5	6	6	1	6	5	6	6	6	5	5	6	2	6	6	6	6	6	6	6	6
H09	L	IschemicStroke	N/A	51	N/A	2	5	3	3	2	7	2	5	5	7	3	7	2	6	13	12	13	11	7	7	7	7	3	7	7	1	3	7	7	7	7	2	7	7	1	3	6	7	6	7	2	7	7	1
H11	R	IschemicStroke	N/A	0	N/A	5	5	3	5	4	6	6	5	5	4	1	4	4	8	8	13	6	9	3	3	6	4	5	5	7	2	1	2	6	7	5	5	5	6	2	0	6	6	6	6	6	6	7	5
H12	R	IschemicStroke	N/A	7	N/A	2	2	1	7	1	5	1	7	2	6	1	5	1	13	13	12	12	14	3	2	4	5	4	7	5	2	1	4	3	3	2	1	7	5	1	1	1	4	4	1	1	5	4	1
H13	L	Ischemic+Hemorr	N/A	12	N/A	3	5	6	7	6	3	1	7	1	3	6	2	7	14	5	5	9	8	6	3	5	2	3	5	6	1	2	5	5	5	5	4	6	6	2	2	5	5	5	5	4	6	7	2
H14	L	TBI	N/A	51	N/A	5	6	6	5	2	4	3	7	4	4	4	5	2	9	10	8	10	13	5	6	4	5	1	6	4	1	3	4	6	5	6	1	7	5	1	3	4	7	4	6	1	7	5	2
H15	R	IschemicStroke	N/A	21	N/A	2	3	3	4	2	6	2	5	3	3	2	5	3	9	9	12	11	10	6	4	5	7	4	4	6	3	1	5	4	4	6	5	5	5	4	1	7	5	5	7	5	4	6	5
H16	L	IschemicStroke	N/A	34	N/A	2	4	5	4	3	5	4	6	4	4	2	5	2	8	9	11	9	12	6	3	5	6	5	3	5	2	2	6	4	6	6	5	5	5	3	2	6	4	6	5	4	5	5	2
	Note: Participant H10 dropped out after 1 session and was excluded
PARTICIPANTS - CLINICAL GROUP
C01	R	IschemicStroke	29	18	54	1	N/A	1	5	2	4	3	5	5	7	4	4	4	8	13	8	9	9	4	4	5	7	5	5	5	2	1	4	3	4	6	3	4	4	4	1	5	4	3	5	1	4	4	2
C02	R	IschemicStroke	30	13	61	1	N/A	N/A	5	5	6	5	7	2	6	1	2	2	11	9	13	5	13	6	5	6	7	5	6	7	2	1	5	6	5	6	5	6	6	5	1	6	6	7	6	6	7	6	6
C03	R	HemorrStroke	24	32	39	1	1	1	1	6	6	7	4	4	6	4	4	4	5	8	10	5	8	4	6	7	4	2	7	7	1	1	5	6	5	5	2	6	6	1	0	5	5	6	5	3	6	6	1
C04	L	IschemicStroke	27	17	36	1	N/A	7	6	4	5	3	5	3	3	3	3	3	11	7	10	8	10	6	5	7	6	7	7	7	1	1	5	5	5	5	4	4	5	5	0	6	6	6	6	5	6	6	1
C05	R	HemorrStroke	30	7	52	1	4	1	5	2	6	2	7	2	5	3	6	4	11	11	11	12	11	7	5	4	7	3	6	4	2	1	7	3	5	7	5	3	5	3	1	7	4	6	7	5	4	5	3
C06	R	IschemicStroke	29	36	36	1	1	1	3	1	1	2	1	1	1	2	1	1	10	8	7	7	8	5	5	6	6	6	4	6	4	1	3	5	6	6	6	5	6	5	1	7	5	6	5	5	6	7	5
C07	R	IschemicStroke	23	35	45	1	4	4	7	2	5	2	7	6	6	4	4	2	9	12	9	10	13	6	3	4	6	2	7	7	7	1	5	4	5	5	4	6	7	2	0	6	4	5	6	2	4	6	2
C08	R	HemorrStroke	29	10	59	1	2	4	7	2	7	2	6	5	7	1	6	6	10	13	14	12	8	7	4	7	4	3	5	7	1	1	5	5	7	6	4	7	7	2	0	7	5	7	5	4	6	7	5
C09	L	IschemicStroke	28	45	47	1	6	1	6	5	7	2	5	5	6	1	7	1	9	9	14	13	12	7	6	3	6	6	5	5	2	0	7	6	6	7	7	6	6	6	0	7	6	6	7	7	6	7	6
C10	R	IschemicStroke	28	41	46	2	2	3	7	1	5	3	5	4	7	2	6	5	11	14	11	11	8	5	4	4	5	4	4	7	2	0	4	3	3	3	3	2	4	3	0	3	3	4	3	3	3	4	3
C11	L	IschemicStroke	30	8	70	2	5	5	N/A	N/A	N/A	N/A	N/A	N/A	N/A	N/A	N/A	N/A	N/A	N/A	N/A	N/A	N/A	7	5	5	6	3	6	6	1	1	6	4	5	6	3	5	5	2	1	5	3	4	6	3	3	5	3
C12	L	HemorrStroke	29	77	79	1	1	4	N/A	N/A	N/A	N/A	N/A	N/A	N/A	N/A	N/A	N/A	N/A	N/A	N/A	N/A	N/A	4	5	7	7	4	5	7	3	1	4	5	7	7	2	5	7	2	1	4	5	7	6	1	4	7	2
C13	L	IschemicStroke	30	24	47	2	3	3	4	2	5	2	6	1	7	1	7	1	11	13	12	13	13	6	6	6	7	5	6	7	1	1	6	5	7	7	5	4	7	1	1	5	4	6	6	1	4	7	1
C14	L	IschemicStroke	30	37	64	3	3	7	7	1	7	7	7	7	7	1	7	1	8	14	14	8	14	7	7	7	7	1	7	7	4	1	7	7	7	7	1	7	7	1	1	7	7	7	7	5	7	7	1
C15	R	IschemicStroke	26	41	48	2	4	4	6	2	6	3	6	6	6	4	6	5	8	12	10	11	9	7	5	7	7	7	5	7	7	1	7	4	6	7	2	4	6	1	1	7	6	7	7	7	5	6	6
C16	R	IschemicStroke	29	38	60	1	3	1	5	1	6	2	5	3	6	2	6	2	10	13	12	12	11	7	3	7	7	1	5	6	1	1	7	5	7	7	6	5	6	6	1	7	4	5	7	1	7	7	1
C17	L	IschemicStroke	28	11	49	1	1	1	3	2	2	5	3	5	6	6	4	2	6	12	4	7	9	6	7	7	6	2	7	7	1	1	4	6	7	5	2	6	6	1	0	5	6	6	6	1	7	7	1
C18	L	IschemicStroke	27	46	56	1	1	1	6	2	6	2	5	7	5	1	6	4	7	11	13	12	9	7	7	7	5	2	7	7	1	1	7	7	7	6	2	7	7	2	0	7	7	7	6	2	7	7	1
C19	R	IschemicStroke	29	49	55	1	4	4	5	6	6	6	3	5	5	4	5	4	8	7	10	7	7	7	7	7	7	7	4	7	1	1	7	7	7	7	1	7	7	1	0	7	7	7	7	1	7	7	1
C20	L	IschemicStroke	28	0	56	2	7	5	6	1	7	3	6	2	7	1	6	6	12	14	14	11	8	6	7	7	7	5	7	7	3	1	5	6	7	7	1	7	7	1	0	7	7	7	7	1	7	7	1
[truncated: 28 more columns]

## Sheet: Intensity, Duration
	RMS of angular velocity (rad/s)				Total game time (min)
ID	Session 1	Session 2	Session 3	Session 4	Session 1	Session 2	Session 3	Session 4
PARTICIPANTS - HOME GROUP
H01	0.2645	0.2599	0.1882	0.1555	15.3033	15.3008	20.3033	16.765
H02	0.253	0.1681	0.1849	0.1149	15.7575	10.8458	12.1408	21.9617
H03	0.0992	0.1159	0.1043	0.0248	15.5992	16.9958	18.0408	12.4325
H04	0.3179	0.309	0.2777	0.2014	15.3775	17.1083	18.1483	10.3825
H05	data lost				11.9625	13.4408	13.66	12.7067
H06	0.1213	0.1348	0.1244	0.1566	16.2217	14.1742	15.0883	13.005
H07	0.1613	0.2009	0.3333	0.0935	13.4542	17.3733	18.4025	14.4533
H08	0.2335	0.136	0.1027	0.121	13.5983	20.1	13.2658	14.3725
H09	0.1295	0.1044	0.0977	0.0805	13.035	14.5208	12.275	15.2992
H11	0.1165	0.1718	0.1166	0.0636	15.87	14.7433	16.5533	18.9508
H12	0.1178	0.1394	0.1217	0.1181	10.2075	10.1808	10.3833	10.0542
H13	0.1693	0.1388	0.1846		20.3092	15.6417	11.6475
H14	0.2382	0.2746	0.2788	0.2728	15.1642	16.4842	16.4708	11.0483
H15	0.3275	0.2749	0.316	0.1806	12.6317	11.4608	12.2825	10.5042
H16	0.2712	0.2085	0.3265	0.2056	15.4117	17.5533	14.2575	13.6708
PARTICIPANTS - CLINICAL GROUP
C01	0.1653	0.242	0.3518	0.2593	13.1808	13.3933	16.1108	12.7392
C02	0.1751	0.1288	0.1443	0.1497	13.1808	13.3933	16.1108	18.1792
C03	0.0748	0.0513	0.0823	0.057	10.7258	13.1358	13.1925	10.6308
C04	0.2189	0.1687	0.1394	0.182	10.7258	13.1358	13.1925	12.055
C05	0.1253	0.2398	0.2962	0.1747	10.2683	12.3217	12.2325	12.1017
C06	0.1321	0.1115	0.1425	0.1314	10.2683	12.3217	12.2325	12.2108
C07	0.2008	0.1287	0.1328	0.1571	11.2192	10.8475	10.6175	10.4475
C08	0.1785	0.1278	0.1219	0.0906	11.2192	10.8475	10.6175	10.9433
C09	0.0983	0.1272	0.1055	0.0721	11.5258	11.5967	12.3775	10.4417
C10	0.2169	0.2553	0.2243	0.1726	11.5258	11.5967	12.3775	12.7933
C11	0.1486	0.1175	0.1449	0.1343	12.7517	14.205	12.2242	11.6842
C12	0.2144	0.2015	0.1527	0.1992	12.7517	14.205	12.2242	11.9133
C13	0.1882	0.1818	0.1957	0.2351	11.9892	14.1217	12.3208	11.6642
C14	0.1606	0.1408	0.1159	0.1561	11.9892	14.1217	12.3208	12.7608
C15	0.1733	0.2304	0.1773	0.1556	14.3742	15.7233	11.845	10.6383
C16	0.1629	0.174	0.1829	0.101	14.3742	15.7233	11.845	15.8858
C17	0.264	0.2136	0.2031	0.2567	15.18	15.1392	14.9492	15.4283
C18	0.234	0.1548	0.1993	0.1923	15.18	15.1392	14.9492	14.6642
C19	0.2276	0.2429	0.1793	0.1406	14.6933	24.2225	21.0275	13.48
C20	0.234	0.1548	0.103	0.1923	14.6933	24.2225	21.0275	16.305
